# Supplementary material for: Arabidopsis GPAT9 contributes to synthesis of intracellular glycerolipids but not surface lipids
Source: J Exp Bot. 2016 Jun 20;67(15):4627–38. doi: 10.1093/jxb/erw242 (PMC4973736; doi:10.1093/jxb/erw242)
Supplement: Supplementary Data [file supp_erw242_supplementary_table_S1.xlsx]

## Sheet: Sheet2
Supplementary Table S1
Comparison of transcripts of selected lipid synthesis genes in wild type Arabidopsis thaliana
					GPAT9	LPAAT1	LPAAT2	LPAAT3	LPAAT4	LPAAT5	PAP1	PAP2	DGAT1	DGAT2	PDAT1
tissue cluster	tissue	genotype	age	sample Id	At5g60620	AT4G30580	AT3G57650	AT1G51260	AT1G75020	AT3G18850	AT5G42870	AT3G09560	AT2G19450	AT3G51520	AT5G13640
root	roots	Wt	7 days	ATGE_3	1.4103	0.4647	1.0789	0.4021	1.1526	0.0619	1.2801	0.638	0.8289	1.7349	0.8563
root	roots	Wt	17 days	ATGE_9	1.4254	0.5438	1.0462	0.6225	1.5816	0.0705	1.1871	0.5618	0.6639	1.5566	0.9418
root	root	Wt	15 days	ATGE_93	1.546	0.3773	1.252	0.7633	1.2406	0.0487	1.7619	0.6789	1.0823	2.2637	1.1725
root	root	Wt	8 days	ATGE_94	1.4832	0.6388	1.3307	0.5897	1.1881	0.0339	1.8215	0.7805	1.2176	2.5264	1.1965
root	root	Wt	8 days	ATGE_95	1.4354	0.4147	1.3534	0.5699	1.14	0.037	1.6792	0.6528	1.1974	2.2529	1.1825
root	root	Wt	21 days	ATGE_98	1.4386	0.5872	1.0409	0.3242	1.4989	0.0286	2.042	0.5297	1.145	1.9798	0.9578
root	root	Wt	21 days	ATGE_99	1.4141	0.3898	1.15	0.3956	1.2069	0.034	2.1434	0.914	1.0531	2.0755	1.1019
stem	hypocotyl	Wt	7 days	ATGE_2	1.1115	0.6392	0.931	0.2343	1.1768	0.1954	0.9767	0.4396	0.4527	1.334	0.8163
stem	1st node	Wt	21+ days	ATGE_28	1.2919	0.5669	1.0431	0.2267	1.495	0.4067	1.0035	0.4945	0.4982	1.389	1.0627
stem	stem, 2nd internode	Wt	21+ days	ATGE_27	1.5084	0.7787	0.7832	0.2572	1.9037	0.4055	1.3272	0.5539	0.3763	1.8576	1.1236
leaf	cotyledons	Wt	7 days	ATGE_1	1.0863	1.3505	0.5458	0.2855	2.0083	0.0434	0.8792	0.8289	0.5363	1.0385	1.2365
leaf	leaves 1 + 2	Wt	7 days	ATGE_5	0.8827	2.4385	0.5491	0.2854	1.5303	0.1179	0.6395	0.6509	0.4582	0.914	0.9635
leaf	rosette leaf #4, 1 cm long	Wt	10 days	ATGE_10	0.7742	2.666	0.7199	0.2855	0.6802	0.3328	0.5441	0.5859	0.5066	0.8135	0.8267
leaf	rosette leaf # 2	Wt	17 days	ATGE_12	1.1421	0.9975	0.6389	0.3073	1.9141	0.034	1.1076	0.9412	0.4891	1.2434	1.2441
leaf	rosette leaf # 4	Wt	17 days	ATGE_13	1.0917	1.052	0.6077	0.2677	1.8238	0.064	0.9131	0.6594	0.6669	1.1592	1.0868
leaf	rosette leaf # 6	Wt	17 days	ATGE_14	1.0665	1.232	0.609	0.2702	1.6111	0.0745	0.9228	0.5217	0.7452	1.0067	1.0012
leaf	rosette leaf # 8	Wt	17 days	ATGE_15	0.9264	1.5346	0.6081	0.2651	1.6953	0.1619	0.7035	0.52	0.7206	0.84	0.834
leaf	rosette leaf # 10	Wt	17 days	ATGE_16	0.935	1.5356	0.66	0.2759	1.3922	0.2014	0.6953	0.4247	0.7762	0.8359	0.8232
leaf	rosette leaf # 12	Wt	17 days	ATGE_17	0.8277	1.6802	0.6797	0.2723	1.2824	0.3382	0.5993	0.558	0.8058	0.7353	0.7268
leaf	leaf 7, petiole	Wt	17 days	ATGE_19	1.0649	1.3205	0.7197	0.2387	1.1172	0.2417	0.9389	0.4029	0.7336	1.0633	0.7041
leaf	leaf 7, proximal half	Wt	17 days	ATGE_20	0.9579	1.2358	0.5454	0.279	1.5711	0.0799	0.8377	0.546	0.7869	0.9758	0.9861
leaf	leaf 7, distal half	Wt	17 days	ATGE_21	1.0104	1.1091	0.5112	0.2791	1.7223	0.0349	0.9216	0.6884	0.7916	1.0075	1.1157
leaf	leaf	Wt	15 days	ATGE_91	0.9105	1.939	0.6647	0.2793	0.9482	0.3157	1.032	0.5057	0.5272	1.2819	1.373
leaf	senescing leaves	Wt	35 days	ATGE_25	1.45	0.6416	1.3036	0.2382	2.1753	0.0249	2.0578	1.5123	0.7413	1.6033	1.3951
leaf	cauline leaves	Wt	21+ days	ATGE_26	1.1822	0.8873	0.6808	0.2526	1.4964	0.0265	1.487	1.0322	0.5348	1.3297	1.7732
whole plant	seedling, green parts	Wt	7 days	ATGE_7	0.7182	2.1012	0.8783	0.2695	0.7087	0.1881	0.5212	1.0546	0.5654	0.6919	1.0193
whole plant	seedling, green parts	Wt	8 days	ATGE_96	0.948	1.5757	0.6189	0.2932	1.8313	0.1011	1.0823	0.4109	0.723	0.838	1.0617
whole plant	seedling, green parts	Wt	8 days	ATGE_97	0.9769	1.2922	0.6647	0.2937	1.2827	0.1558	1.083	0.6414	0.6154	1.0503	1.046
whole plant	seedling, green parts	Wt	21 days	ATGE_100	0.9858	1.3513	0.6428	0.2507	2.0907	0.2293	1.2392	0.4699	0.6463	0.9834	0.9625
whole plant	seedling, green parts	Wt	21 days	ATGE_101	0.9428	1.018	0.6522	0.2825	1.8826	0.3875	1.0796	0.6336	0.5237	1.0699	1.1318
whole plant	developmental drift, entire rosette after transition to flowering, but before bolting	Wt	21 days	ATGE_22	0.9043	1.332	0.6063	0.2726	1.6255	0.2965	0.7504	0.66	0.64	0.9268	0.9941
whole plant	as above	Wt	22 days	ATGE_23	0.966	1.2942	0.7523	0.2229	0.8241	0.33	0.6708	0.5622	0.5699	1.0488	1.1081
whole plant	as above	Wt	23 days	ATGE_24	0.9227	1.2081	0.6902	0.2451	0.8121	0.382	0.838	0.5297	0.5369	1.0585	1.1604
whole plant	vegetative rosette	Wt	7 days	ATGE_87	0.7971	1.7438	0.7475	0.308	0.8159	0.2287	0.6072	0.7485	0.5197	0.9304	1.4131
whole plant	vegetative rosette	Wt	14 days	ATGE_89	0.7407	1.9913	0.8007	0.3258	0.6297	0.3152	0.5866	0.7867	0.6038	0.8152	0.962
whole plant	vegetative rosette	Wt	21 days	ATGE_90	0.6945	1.7222	0.9171	0.2961	0.5914	0.4199	0.5276	0.7343	0.5196	0.7595	0.7591
apex	shoot apex, vegetative + young leaves	Wt	7 days	ATGE_4	0.7717	1.6563	0.9081	0.2465	0.9802	0.456	0.4547	0.7423	0.4357	0.7064	0.5747
apex	shoot apex, vegetative	Wt	7 days	ATGE_6	0.8408	1.1084	1.119	0.2475	0.6943	0.6668	0.5384	0.6605	0.4259	0.5637	0.5527
apex	shoot apex, transition (before bolting)	Wt	14 days	ATGE_8	1.0075	0.834	1.213	0.2353	0.298	0.9347	0.5855	0.8368	0.4567	0.47	0.6345
apex	shoot apex, inflorescence (after bolting)	Wt	21 days	ATGE_29	0.8114	0.607	1.217	0.2519	0.3138	1.1712	0.5806	1.0218	0.4227	0.5989	0.7026
flowers	flowers stage 9	Wt	21+ days	ATGE_31	0.8859	0.6909	1.3267	0.2353	0.3709	2.812	0.6333	0.9087	0.5225	0.9294	0.6979
flowers	flowers stage 10/11	Wt	21+ days	ATGE_32	0.9473	0.9668	1.3145	0.2453	0.375	3.8661	0.6917	0.9665	0.395	0.8056	0.8521
flowers	flowers stage 12	Wt	21+ days	ATGE_33	0.9269	0.6988	1.0938	1.2551	0.2923	2.9404	0.7884	1.3034	0.4949	0.7407	0.9637
flowers	flowers stage 15	Wt	21+ days	ATGE_39	0.9622	0.6137	0.6888	0.8129	0.8682	2.4165	1.2146	1.012	0.7782	0.5988	2.0561
flowers	flower	Wt	28 days	ATGE_92	0.8235	0.8447	1.2404	0.2984	0.2415	3.4983	0.6766	0.9635	0.2625	0.7923	0.7421
floral organs	flowers stage 15, pedicels	Wt	21+ days	ATGE_40	0.9576	1.8464	1.001	0.2632	0.6366	2.0397	0.8293	0.6127	0.5166	1.2202	0.9802
floral organs	flowers stage 12, sepals	Wt	21+ days	ATGE_34	0.9688	0.8905	0.7541	0.3132	1.0069	0.9347	0.9652	1.1563	0.5614	0.6793	1.4054
floral organs	flowers stage 15, sepals	Wt	21+ days	ATGE_41	1.4286	0.5274	0.7836	0.3665	2.0949	0.0363	1.4569	1.7413	0.739	0.7759	2.1007
floral organs	flowers stage 12, petals	Wt	21+ days	ATGE_35	1.109	0.6172	1.4167	0.5828	0.6641	6.8481	1.3802	1.5018	0.6159	1.5622	0.8906
floral organs	flowers stage 15, petals	Wt	21+ days	ATGE_42	1.2884	0.6053	0.6942	0.2597	1.1562	2.7784	2.5042	1.4689	0.6019	0.6441	3.78
floral organs	flowers stage 12, stamens	Wt	21+ days	ATGE_36	1.0889	0.5231	1.4944	16.5897	0.4791	1.5048	1.5776	2.3352	2.1422	0.744	1.6604
floral organs	flowers stage 15, stamen	Wt	21+ days	ATGE_43	1.0153	0.429	0.6281	4.2882	0.8259	3.8763	2.0261	1.7359	2.6247	0.4667	2.4982
floral organs	mature pollen	Wt	6 wk	ATGE_73	0.8806	0.6681	0.8402	32.391	1.257	0.0304	1.0582	0.9625	11.903	0.4048	2.4542
floral organs	flowers stage 12, carpels	Wt	21+ days	ATGE_37	0.8659	0.5437	1.2545	0.2392	0.4542	2.7469	0.901	1.3692	0.4801	0.6273	0.8721
floral organs	flowers stage 15, carpels	Wt	21+ days	ATGE_45	0.812	0.8424	1.0792	0.2608	0.3773	2.906	0.7036	1.0449	0.5824	0.8508	0.9672
seeds	siliques, w/ seeds stage 3; mid globular to early heart embryos	Wt	8 wk	ATGE_76	0.7901	0.8607	1.0476	0.3988	0.6256	2.9395	0.5609	0.2554	0.3795	0.8467	0.8108
seeds	siliques, w/ seeds stage 4; early to late heart embryos	Wt	8 wk	ATGE_77	0.8904	0.5457	1.245	0.2376	0.6834	0.3819	0.482	1.0706	1.2747	1.3457	0.563
seeds	siliques, w/ seeds stage 5; late heart to mid torpedo embryos	Wt	8 wk	ATGE_78	0.8946	0.5449	1.2366	0.2327	0.6842	0.2077	0.5777	1.272	2.1187	1.4486	0.4844
seeds	seeds, stage 6, w/o siliques; mid to late torpedo embryos	Wt	8 wk	ATGE_79	1.0888	0.3658	1.8035	0.2664	0.8786	0.1094	0.5873	1.977	3.0546	1.7928	0.2659
seeds	seeds, stage 7, w/o siliques; late torpedo to early walking-stick embryos	Wt	8 wk	ATGE_81	1.0328	0.4036	1.6755	0.3268	1.1627	0.0756	0.7632	3.2347	3.582	1.5998	0.2001
seeds	seeds, stage 8, w/o siliques; walking-stick to early curled cotyledons embryos	Wt	8 wk	ATGE_82	0.9434	1.095	0.8759	0.3112	1.4592	0.039	2.6146	2.3423	3.8171	0.5931	0.1274
seeds	seeds, stage 9, w/o siliques; curled cotyledons to early green cotyledons embryos	Wt	8 wk	ATGE_83	0.8477	1.0861	0.7431	0.5689	1.8226	0.0268	2.4806	3.1034	3.5532	0.4119	0.2036
seeds	seeds, stage 10, w/o siliques; green cotyledons embryos	Wt	8 wk	ATGE_84	0.8809	1.0881	0.7686	0.4934	1.5959	0.0232	3.2264	2.668	4.4046	0.4118	0.1856
website:
http://jsp.weigelworld.org/expviz/expviz.jsp?experiment=development&normalization=normalized&probesetcsv=At5g60620%2C+AT4G30580%2C+AT3G57650%2C+AT1G51260%2C+AT1G75020%2C+AT3G18850%2C+AT2G19450%2C+AT3G51520%2C+AT5G13640%2C+AT3G09560%2C+AT5G42870%2C+&action=Run
Abbreviation	Full name	locus
GPAT9	Glycerol-3-phosphate acyltransferase 9	At5g60620
LPAAT1	lysophosphatidic acid acyltransferase 1	AT4G30580
LPAAT2	lysophosphatidic acid acyltransferase 2	AT3G57650
LPAAT3	lysophosphatidic acid acyltransferase 3	AT1G51260
LPAAT4	lysophosphatidic acid acyltransferase 4	AT1G75020
LPAAT5	lysophosphatidic acid acyltransferase 5	AT3G18850
DGAT1	diacylglycerol acyltransferase 1	AT2G19450
DGAT2	diacylglycerol acyltransferase 2	AT3G51520
PDAT1	phospholipid:diacylglycerol acyltransferase 1	AT5G13640
PAP1	phosphatidic acid phosphatase 1	AT3G09560
PAP2	phosphatidic acid phosphohydrolases 2	AT5G42870
